# Supplementary material for: FLOTROP, a massive contribution to plant diversity data for open ecosystems in northern tropical Africa
Source: Sci Data. 2019 Jul 8;6:118. doi: 10.1038/s41597-019-0120-8 (PMC6614464; doi:10.1038/s41597-019-0120-8)
Supplement: Supplementary file 1 — Download metadata file. [file 41597_2019_120_MOESM1_ESM.zip]

Archive with 3 entries (3 files):
- s_Taugourdeau764A_study.txt
- a_Taugourdeau764A_assay.txt
- i_Investigation.txt
