# Supplementary material for: FLOTROP, a massive contribution to plant diversity data for open ecosystems in northern tropical Africa
Source: Sci Data. 2019 Jul 8;6:118. doi: 10.1038/s41597-019-0120-8 (PMC6614464; doi:10.1038/s41597-019-0120-8)
Supplement: Supplementary file 1 — Download metadata file. [file 41597_2019_120_MOESM1_ESM.zip › s_Taugourdeau764A_study.txt]

Source Name	Characteristics[organism]	Term Source REF	Term Accession Number	Characteristics[geographical location]	Term Source REF	Term Accession Number	Characteristics[Southernmost latitude]	Unit	Term Source REF	Term Accession Number	Characteristics[Northernmost latitude]	Unit	Term Source REF	Term Accession Number	Characteristics[Westernmost longitude]	Unit	Term Source REF	Term Accession Number	Characteristics[Easternmost longitude]	Unit	Term Source REF	Term Accession Number	Protocol REF	Sample Name	Factor Value[species]	Factor Value[geographic location]	Factor Value[date]
direct contact with the authors of the survey OR collection of data from the supplementary materials of Masters or PhD theses OR technical reports on research or development projects OR books OR etc	Viridiplantae	NCBITaxon	NCBITaxon:33090	North Africa	GAZ	GAZ:00000555	5	degree	UO	UO:0000185	24.983333	degree	UO	UO:0000185	-23.916667	degree	UO	UO:0000185	49.65	degree	UO	UO:0000185	Original data collection in the FLOTROP software	plant data			1920/2012
