# Supplementary material for: FLOTROP, a massive contribution to plant diversity data for open ecosystems in northern tropical Africa
Source: Sci Data. 2019 Jul 8;6:118. doi: 10.1038/s41597-019-0120-8 (PMC6614464; doi:10.1038/s41597-019-0120-8)
Supplement: Supplementary file 1 — Download metadata file. [file 41597_2019_120_MOESM1_ESM.zip › a_Taugourdeau764A_assay.txt]

Sample Name	Protocol REF	Assay Name	Raw Data File	Comment[Data Repository]	Comment[Data Record Accession]	Comment[Data Record URI]
plant data	"Extraction, clean up and dissemination of the bases"	plant database	tab delimited CSV file	The Global Biodiversity Information Facility	doi:10.15468/oxunf1	https://doi.org/10.15468/oxunf1
