# Supplementary material for: FLOTROP, a massive contribution to plant diversity data for open ecosystems in northern tropical Africa
Source: Sci Data. 2019 Jul 8;6:118. doi: 10.1038/s41597-019-0120-8 (PMC6614464; doi:10.1038/s41597-019-0120-8)
Supplement: Supplementary file 1 — Download metadata file. [file 41597_2019_120_MOESM1_ESM.zip › i_Investigation.txt]

# Investigation File generated for Scientific Data with Investigation File Authoring Tool version 0.1.0 on 11/06/2019 - This metadata file is CC0
ONTOLOGY SOURCE REFERENCE
Term Source Name	NCBITaxon	GAZ	UO	ERO	OBI	NCBITAXON	IDO	MIRNAO
Term Source File	http://data.bioontology.org/ontologies/NCBITAXON	http://data.bioontology.org/ontologies/GAZ	http://data.bioontology.org/ontologies/UO	http://data.bioontology.org/ontologies/ERO	http://data.bioontology.org/ontologies/OBI	http://data.bioontology.org/ontologies/NCBITAXON	http://data.bioontology.org/ontologies/IDO	http://data.bioontology.org/ontologies/MIRNAO
Term Source Version	2016AB	$Revision: 1.512 $	unknown	2013-08-02	2014-08-18	2016AB	2017-11-03	1.7
Term Source Description	National Center for Biotechnology Information (NCBI) Organismal Classification	Gazetteer	Units of Measurement Ontology	Eagle-I Research Resource Ontology	Ontology for Biomedical Investigations	National Center for Biotechnology Information (NCBI) Organismal Classification	Infectious Disease Ontology	MicroRNA Ontology
INVESTIGATION
Investigation Identifier
Investigation Title
Investigation Description
Investigation Submission Date
Investigation Public Release Date
INVESTIGATION PUBLICATIONS
Investigation PubMed ID
Investigation Publication DOI
Investigation Publication Author List
Investigation Publication Title
Investigation Publication Status
Investigation Publication Status Term Accession Number
Investigation Publication Status Term Source REF
INVESTIGATION CONTACTS
Investigation Person Last Name
Investigation Person Mid Initials
Investigation Person First Name
Investigation Person Address
Investigation Person Phone
Investigation Person Fax
Investigation Person Email
Investigation Person Affiliation
Investigation Person Roles
Investigation Person Roles Term Accession Number
Investigation Person Roles Term Source REF
STUDY
Study Identifier	10.1038/s41597-019-0120-8
Study Title	FLOTROP, a massive contribution to plant diversity data for open ecosystems in northern tropical Africa
Study Submission Date	14/01/2019
Study Public Release Date	08/07/2019
Study Description	https://www.nature.com/articles/s41597-019-0120-8
Study File Name	s_Taugourdeau764A_study.txt
Comment[Subject Keywords]	""
Comment[Manuscript Licence]	CC BY-4.0
Comment[Experimental Metadata Licence]	CC0
Comment[Supplementary Information File Name]
Comment[Supplementary Information File Type]
Comment[Supplementary Information File URL]
Comment[Data Repository]	The Global Biodiversity Information Facility
Comment[Data Record Accession]	doi:10.15468/oxunf1
Comment[Data Record URI]	https://doi.org/10.15468/oxunf1
STUDY DESIGN DESCRIPTORS
Study Design Type	data integration objective	biodiversity assessment objective	data collection and processing objective
Study Design Type Term Accession Number	ERO:0100092	OBI:0001969	ERO:0100087
Study Design Type Term Source REF	ERO	OBI	ERO
STUDY PUBLICATIONS
Study PubMed ID
Study Publication DOI
Study Publication Author List
Study Publication Title
Study Publication Status
Study Publication Status Term Accession Number
Study Publication Status Term Source REF
STUDY FACTORS
Study Factor Name	species	geographic location	date
Study Factor Type	species	geographic location	temporal_interval
Study Factor Type Term Accession Number	NCBITaxon:species	GAZ:00000448	http://www.ifomis.org/bfo/1.1/span#TemporalInterval
Study Factor Type Term Source REF	NCBITAXON	OBI	IDO
STUDY ASSAYS
Study Assay Measurement Type	Plants
Study Assay Measurement Type Term Accession Number	MIRNAO:Plant
Study Assay Measurement Type Term Source REF	MIRNAO
Study Assay Technology Type	digital curation
Study Assay Technology Type Term Accession Number	OBI:0302914
Study Assay Technology Type Term Source REF	OBI
Study Assay Technology Platform	""
Study Assay File Name	a_Taugourdeau764A_assay.txt
STUDY PROTOCOLS
Study Protocol Name	Original data collection in the FLOTROP software	Extraction, clean up and dissemination of the bases
Study Protocol Type	information acquisition	data transformation
Study Protocol Type Term Accession Number	OBI:0600013	OBI:0200000
Study Protocol Type Term Source REF	OBI	ERO
Study Protocol Description		
Study Protocol URI	""	""
Study Protocol Version		
Study Protocol Parameters Name	""	""
Study Protocol Parameters Name Term Accession Number	""	""
Study Protocol Parameters Name Term Source REF	""	""
Study Protocol Components Name	""	""
Study Protocol Components Type	""	""
Study Protocol Components Type Term Accession Number	""	""
Study Protocol Components Type Term Source REF	""	""
STUDY CONTACTS
Study Person Last Name	Taugourdeau	Daget	Chatelain	Mathieu	Juanes	Huguenin	Ickowicz
Study Person First Name	Simon	Philippe	Cyrille	Daniel	Xavier	Johann	Alexandre
Study Person Mid Initials
Study Person Email	simon.taugourdeau@cirad.fr	""	""	""	""	""	""
Study Person Phone
Study Person Fax
Study Person Address
Study Person Affiliation	UMR SELMET Univ Montpellier, CIRAD, INRA, SupAgro, F-34000, Montpellier, France	CNRS, F-34000, Montpellier, France	Conservatoire et Jardin botaniques (CJB), Geneva, Switzerland	Tela Botanica, Montpellier, F-34000, France	UMR SELMET Univ Montpellier, CIRAD, INRA, SupAgro, F-34000, Montpellier, France	UMR SELMET Univ Montpellier, CIRAD, INRA, SupAgro, F-34000, Montpellier, France	UMR SELMET Univ Montpellier, CIRAD, INRA, SupAgro, F-34000, Montpellier, France
Study Person Roles
Study Person Roles Term Accession Number
Study Person Roles Term Source REF
Comment[Study Person ORCID]	0000-0001-6561-3228	""	""	""	""	""	""
Comment[Funder]
Comment[FundRef ID]
Comment[Funder Term Source REF]
Comment[Grant Identifier]
